# Supplementary material for: 68Ga-Labeled [Thz14]Bombesin(7–14) Analogs: Promising GRPR-Targeting Agonist PET Tracers with Low Pancreas Uptake
Source: Molecules. 2023 Feb 20;28(4):1977. doi: 10.3390/molecules28041977 (PMC9962964; doi:10.3390/molecules28041977)
Supplement: Supplementary file 1 [file molecules-28-01977-s001.zip]

Archive with 1 entries (1 files):
- molecules-2231886-supplementary.pdf
